# Supplementary material for: Accuracy of clinical predictions of prognosis at the end-of-life: evidence from routinely collected data in urgent care records
Source: BMC Palliat Care. 2023 Apr 26;22:51. doi: 10.1186/s12904-023-01155-y (PMC10131555; doi:10.1186/s12904-023-01155-y)
Supplement: Supplementary file 2 — Additional file 2. [file 12904_2023_1155_MOESM2_ESM.xlsx]

## Sheet: Sheet1
Cancer
									Log-rank test for equality			of	survivor functions
									Events		Events oserved	Events expected
									Initial prognosis
									1.DAYS		1219	201.65
									2.WEEKS		6243	2808.95
									3.MONTHS		10798	9845.16
									4.YEAR(S)		2783	8187.24
									Total		21043	21043
									chi2(3)		=	14018.4
									Pr>chi2		=	0
dementia/frailty
									Events		Events oserved	Events expected
									Initial prognosis
									1.DAYS		644	90.67
									2.WEEKS		1907	594.4
									3.MONTHS		3506	2569.76
									4.YEAR(S)		4237	7039.18
									Total		10294	10294
									chi2(3)		=	7900
									Pr>chi2		=	0
Heart disease
									Events		Events oserved	Events expected
									Initial prognosis
									1.DAYS		294	30.47
									2.WEEKS		974	187.29
									3.MONTHS		1707	765.17
									4.YEAR(S)		2569	4561.07
									Total		5544	5544
									chi2(3)		=	7795.29
									Pr>chi2		=	0
Respiratory disease
									Events		Events oserved	Events expected
									Initial prognosis
									1.DAYS		154	21.43
									2.WEEKS		496	103.1
									3.MONTHS		1144	506.02
									4.YEAR(S)		1240	2403.46
									Total		3034	3034
									chi2(3)		=	3765.39
									Pr>chi2		=	0
